# Supplementary material for: A framework for the acoustic simulation of passing vehicles using variable length delay lines
Source: EURASIP J Audio Speech Music Process. 2024 Oct 3;2024(1):49. doi: 10.1186/s13636-024-00372-4 (PMC11446978; doi:10.1186/s13636-024-00372-4)
Supplement: Supplementary file 1 — Supplementary Material 1. [file 13636_2024_372_MOESM1_ESM.zip]

Archive with 12 entries (12 files):
- set1_car_BL.wav
- set1_car_HM.wav
- set1_car_HM+BD.wav
- set1_car_real.wav
- set1_car_SMS.wav
- set2_HV_BL.wav
- set2_HV_HM.wav
- set2_HV_HM+BD.wav
- set2_HV_real.wav
- set3_real_event.wav
- set3_sim_complex_reflection.wav
- set3_sim_real_reflection.wav
